# Supplementary material for: Determinants and Prognostic Significance of Symptomatic Status in Patients with Moderately Dysfunctional Bicuspid Aortic Valves
Source: PLoS One. 2017 Jan 6;12(1):e0169285. doi: 10.1371/journal.pone.0169285 (PMC5218394; doi:10.1371/journal.pone.0169285)
Supplement: S1 File — (XLSX) [file pone.0169285.s001.xlsx]

## Sheet: Sheet1
RVSP	FU years	Composite	NYHA	CCS	syncope	Sx	CKD	age	female	annulus	STJ	Valsalva	AA	HTN	DM	BMI	BSA	AF	Dyslipidemia	diuretics	BB	CCB	RASB	BAV	Ep	Eep	SBP	DBP	EF	LVEDD	LVESD	LAD	LAVI	E	A	EA	DT	Ap	IVSd	PWd	RWT	LVMi
16	0.88	0	1	0	0	0	0	47	0	23	34	40	42	1	0	54.25	1.53	0	0	0	0	0	1	1	8.5	8	116	73	67	57	37	29	42	0.65	0.81	0.8	247	10	8	8	0.28	111.2
16	2.93	0	1	0	0	0	0	52	0	22	27	32	35	1	0	21.05	1.64	0	1	0	0	0	1	1	6	10	132	86	63	47	32	31	17.9	0.62	0.89	0.7		11	11	11	0.47	114.3
17	4.03	0	1	0	0	0	0	33	0	23	31	38	37	0	0	21.38	1.75	0	0	1	0	0	1	1	5	9.4	132	64	75	54	33	31	17.4					7	10	10	0.37	118.1
17	0.07	1	1	1	0	1	1	45	0	21	33	32	52	0	0	24.8	1.81	0	0	0	1	0	1	1	4	15	108	78	70	43	27	35	25.8	0.6	0.57	1.05	199	6	14	12	0.56	114.8
17	3.64	0	1	0	0	0	0	74	0	21	28	30	36	0	0	21.78	1.85	0	0	0	0	0	0	1	5	9	135	87	75	43	24	34	15.8	0.46	0.77	0.6	260	11	8	8	0.37	56.9
17.8	6.58	0	1	0	0	0	0	31	0	26	28	29	32	0	0	20.2	1.78	0	0	0	1	0	1	1	9.9	6.36	111	68	62	59	41	31	16.46	0.63	0.37	1.7	170	5.6	8	8	0.26	108
18	0.04	1	2	0	0	1	1	64	0	19	27	33	50	0	0	29.06	1.97	0	0	0	0	1	1	1	7	9	107	61	65	52	35	38	25	0.6	0.65	0.92	251	9	9	10	0.38	92
18	1.14	1	1	1	0	1	0	65	1	25	34	45	39	1	1	22.77	1.52	1	1	0	1	0	1	1	2	16.5	155	106	65	45	30	44	27.8	0.42	0.58	0.72	243	7	11	11	0.49	115.1
19	0.64	1	1	0	1	1	0	71	0	17	32	33	34	0	0	17.63	1.48	0	0	1	0	0	1	1	4	22	115	96	70	43	26	27	22	0.88	0.77	1.14	172	10	9	9	0.42	83.2
19	5.07	0	1	0	0	0	0	26	0	17	20	22	26	0	0	30.12	1.99	0	0	0	0	0	1	2	11	8	113	71	68	57	37	32	20.6	0.9	0.4	2.25	180	8	9	7	0.25	85.5
19	5.11	0	1	0	0	0	0	70	1	19	25	33	45	0	0	19.14	1.48	0	0	0	0	0	0	2	5	13	125	86	70	45	26	34	22.4	0.67	0.89	0.75	265	7	10	10	0.44	103.5
19	2.36	1	1	0	0	0	0	53	0	27	32	35	38	1	1	25.46	1.81	0	1	1	0	0	1	2	3.4	12	108	64	61	53	37	44	33.1	0.42	0.71	0.59	300	8.6	11	12	0.45	133.6
19	7.78	0	1	0	0	0	0	55	0	26	28	32	34	1	1	22.68	1.73	0	0	0	1	0	1	1	6	9.83	126	70	67	44	29	32	17.82	0.59	0.61	0.97	215	6.3	8	8	0.39	110
19	2.45	0	2	0	0	1	0	32	0	25	38	38	47	0	0	23.66	1.83	0	0	0	0	0	0	2	8	10.38	140	85	70	47	29	30	13	0.83	0.44	1.89	187	8	12	12	0.51	115.8
19	5.27	0	1	0	0	0	0	47	1	19	25	34	29	0	0	18.82	1.5	0	0	0	1	0	1	1	10	5	106	67	68	54	35	26	14.9	0.5	0.3	1.67	209	8	10	8	0.3	120
19.3	5.79	0	1	0	0	0	0	66	1	19	27	36	40	1	0	27.34	1.65	0	0	0	0	0	1	1	3.7	12.16	144	84	66	48	28	31	12.8	0.45	0.72	0.63	205	7.3	9	11	0.46	114
20	4.04	0	1	0	0	0	0	24	0	25	24	29	26	0	0	22.46	1.81	0	0	0	0	0	0	1	11	8	109	60	60	58	41	34	25.2	0.93	0.32	2.91	163	6	9	9	0.31	112.4
20	3.19	0	1	0	0	0	0	52	0	22	34	37	38	0	0	24.73	1.89	0	1	0	0	1	0	1	8	7	121	80	70	53	32	26	13	0.56	0.63	0.89	214	9	9	9	0.34	92.3
20	0.07	1	2	0	0	1	0	49	1	17	30	33	38	1	0	27.63	1.63	0	0	1	0	1	1	1	4.8	18	154	93	68	51	33	40	45.8	0.85	0.71	1.2	150	9.4	11	11	0.43	131.2
20	1.62	0	1	0	0	0	0	47	0	18	23	26	38	0	0	21.55	1.73	0	0	0	0	0	0	1	9.8	7	113	71	58	50	36	28	20.1	0.71	0.48	1.48	175	8	7	7	0.38	61.7
21	1.71	0	1	0	0	0	1	52	0	25	33	39	49	1	1	27.04	1.96	0	1	0	1	0	1	1	5	14	129	84	68	53	34	35	23.4	0.71	0.86	0.83	250	7	11	11	0.42	116.1
21	2.82	1	1	0	0	0	0	60	0	23	30	33	49	1	0	24.26	1.93	1	0	1	0	1	0	2	9	11	119	94	54	54	38	43	36.1	0.95			130		10	10	0.37	107
21	5.21	0	1	0	0	0	0	41	1	18	25	19	32	0	0	22.89	1.54	0	0	0	0	0	0	1	7	11	112	70	75	50	29	27	16.4	0.78	0.57	1.37	187	9	8	8	0.32	88.1
21	3.49	0	2	0	0	1	0	67	1	17	29	32	41	0	0	19.95	1.55	0	0	0	1	0	0	1	5	10	109	68	69	44	28	33	23.7	0.49	0.6	0.82	191	8	8	8	0.36	70.5
21	2.42	0	2	0	0	1	0	50	1	18	22	27	29	1	0	20.96	1.53	0	0	0	0	0	0	1	7	13	155	76	69	48	30	36	29.5	0.88	0.6	1.47	130	8	9	9	0.38	96.6
21.8	4.78	0	1	0	0	0	0	36	0	23	35	37	37	0	0	19.82	1.7	0	0	0	0	0	1	1	8	7.37	110	70	63	57	37	24	11.78	0.59	0.45	1.31	143	6	10	10	0.35	112
21.8	5.4	0	1	0	0	0	0	19	0	31	23	40	24	0	0	19.27	1.69	0	0	0	0	0	1	1	10.7	9.35	141	86	75	48	33	32	14.27	1	0.46	2.17	220	6.6	8	8	0.33	112
21.8	5.86	0	1	0	0	0	0	45	0	24	30	39	36	1	0	24.3	1.68	0	0	0	0	0	1	1	5.8	6.55	110	78	59	59	39	38	19.48	0.38	0.42	0.9	180	6.9	11	10	0.34	110
22	0.99	0	1	1	0	1	0	46	0	27	43	47	52	1	0	21.22	1.78	0	0	0	0	0	1	1	8	8	113	78	75	57	41	31	30	0.64	0.38	1.68	267	7	9	8	0.28	103.2
